# Supplementary material for: Circulating miR-200c and miR-141 and outcomes in patients with breast cancer
Source: BMC Cancer. 2015 Apr 2;15:297. doi: 10.1186/s12885-015-1238-5 (PMC4405843; doi:10.1186/s12885-015-1238-5)
Supplement: Additional file 10: — Comparative of miR-141 and miR-200c expression in genome-wide circulating miRNA profiling studies in early breast cancer patients. [file 12885_2015_1238_MOESM10_ESM.xlsx]

## Sheet: Folla1
Comparative of miR-141 and miR-200c expression in genome-wide circulating miRNA profiling studies in early breast cancer patients.
Study	Zhao			Schrauder			Leidner
GEO accession number	GSE22981			GSE31309			GSE41526
Platform	Illumina BeadChip v2			Genion Bioarray			Illumina BeadChip v2
Substrate	Plasma			Whole Blood			Plasma
N case / control	20		20	48		57	40		20
Timing of Blood Collection	Presurgery			Presurgery			Pre-op 20 / Post-op 20
miR-141 (Plattform identification)	ILMN_3168064			188			ILMN_3168064
Mean ± SD	6.02 ± 1.18		5.82 ± 0.24	5.99 ± 0.53		6.24 ± 0.44	644.02 ± 905.48		509.76 ± 485.99
Range	5.62-10.99		5.66-6.7	4.81-6.87		4.74-7.2	-3.7-4125.7		-0.8 - 1706.2
P value	0.914			0.029			0.931
miR-200c (Plattform identification)	ILMN_3167002			313			ILMN_3168702
Mean ± SD	9.42 ± 2.41		9.1 ± 2.16	6.25 ± 0.69		6.42 ± 0.49	2407.1 ± 1818.63		2115.77 ± 1474.42
Range	7.07-13.13		6.87-12.89	4.21-7.4		5.09-7.58	93.9-7436.2		416.9- 5231.5
P value	0.525			0.407			0.712
miRNA Spearman's Correlation	-0.86			0.006			-0.215
P value	0.599			0.95			0.099
